# Supplementary material for: A Systematic Review (1990–2021) of Wild Animals Infected with Zoonotic Leishmania
Source: Microorganisms. 2021 May 20;9(5):1101. doi: 10.3390/microorganisms9051101 (PMC8160881; doi:10.3390/microorganisms9051101)
Supplement: Supplementary file 1 [file microorganisms-09-01101-s001.zip]

Archive with 5 entries (5 files):
- S 4 L. infantum y Leishmania spp. America rev.xlsx
- S1 L. braziliensis and other Vianna rev.xlsx
- S2 L. amazonensis.xlsx
- S3 L. mexicana.xlsx
- S5 Leishmania Europe Africa Asia rev.xlsx
