# Supplementary material for: A Systematic Review (1990–2021) of Wild Animals Infected with Zoonotic Leishmania
Source: Microorganisms. 2021 May 20;9(5):1101. doi: 10.3390/microorganisms9051101 (PMC8160881; doi:10.3390/microorganisms9051101)
Supplement: Supplementary file 1 [file microorganisms-09-01101-s001.zip › S 4 L. infantum y Leishmania spp. America rev.xlsx]

## Sheet: L. infantum America
Host (Order)	N total	Organs /tissue analyzed	Method of detection (Target)	Total prevalence	Geographic area	Reference	Obs
Host (Order Carnivora)
Cerdocyon thous (crab-eating fox)	37	Serum, BM	Smears, ELISA (74%), culture (26%), PCR (15%), inoculation to hamster	0.74	Brazil	Courtenay et al 2002	Other method of detection with negative results: xenodiagnoses in vector
	12	Serum	ELISA, IFAT	0.167	Brazil	Curi et al 2006
	11	Serum, BM	PCR, xenodiagnosis vector	0.273	Brazil	Gomes et al 2007	Other method of detection with negative results: serology
	1	Serum	ELISA, IFAT	n.s.	Brazil	Luppi et al 2008
	3	Serum, skin, other tissues	IFAT, ELISA, PCR (kDNA) + sequencing	0.333	Brazil	Jusi et al 2011	Clinical signs / Other tissues analized with negative results: blood, BM
	13	Heart, spleen, liver, lung, LN	PCR (kDNA) + sequencing	0.385	Brazil	Richini-Pereira et al 2014	Probably L. infantum, according to the sequence
	25	Serum	ELISA	0.04	Brazil	Almeida et al 2018	Other method of detection with negative results: PCR / Other tissues analized with negative results: blood
Chrysocyon brachyurus (maned wolf)	7	Serum	ELISA, IFAT	0.286	Brazil	Curi et al 2006
	7	Serum, BM	IFAT, ELISA, PCR (kDNA)	0.143	Brazil	Luppi et al 2008	Clinical signs
	2	Serum, skin	IFAT, ELISA, PCR (kDNA) + sequencing	0.5	Brazil	Jusi et al 2011	Other tissues analized with negative results: blood, BM
	10	Serum	IFAT	0.1	Brazil	Curi et al 2012
	4	Serum	ELISA, rk39 Ag, xenodiagnoses in vector	0.75	Brazil	Mol et al 2015
	4	Serum	ELISA	0.25	Brazil	Tolentino et al 2019	Clinical signs. Other method of detection with negative results: IC
Eira barbara (tayra)	n.s.	Serum	DAT (n=3)	n.s.	Brazil	Paiz et al., 2015
Galictis cuja (lesser grison)	n.s.	Serum	DAT (n=3)	n.s.	Brazil	Paiz et al., 2015	Other method of detection with negative results: IC
Leopardus pardalis (ocelot)	3	Serum	ELISA	0.75	Brazil	Tolentino et al 2019	No clinical sings
Lycalopex (Pseudalopex) vetulus (hoary fox)	6	Serum, BM	IFAT, ELISA, PCR (kDNA)	0.333	Brazil	Luppi et al 2008	Clinical signs
Nasua nasua (coati)	n.s.	Serum	DAT (n=2)	n.s.	Brazil	Paiz et al., 2015
Speothos venaticus (bush dogs)	6	Blood	PCR (kDNA)	0.333	Brazil	Lombardi et al., 2014
	1	LN, spleen, other tissues (liver, kidney, lung, large intestine)	PCR (kDNA), histopathology, IHC	n.s.	Brazil	Luppi et al 2008	Clinical signs
	4	Serum	ELISA, IC (50-75%)	1	Brazil	Tolentino et al 2019	No clinical signs
	2	Serum, skin, other tissues	IFAT, ELISA, PCR (kDNA) + sequencing	0.5	Brazil	Jusi et al 2011	Clinical signs / Other tissues analized with negative results: blood, BM
	5	Serum	ELISA, rk39 (60%), xenodiagnoses in vector (80%)	0.6	Brazil	Mol et al 2015
Panthera onca (Jaguar)	5	Blood, LN	PCR + RFLP	0.2	Brazil	Dahroug et al 2010
	2	Serum	ELISA, IC	0.5	Brazil	Tolentino et al 2019
Panthera tigris altaica (Siberian tiger)	2	Serum	ELISA, IC	0.5	Brazil	Tolentino et al 2019
Panthera leo (Lion)	1	Blood	PCR (kDNA) + RFLP	1	Brazil	Dahroug et al., 2011	No clinical signs
	2	Serum	ELISA, IC	0.5	Brazil	Tolentino et al 2019
Puma concolor (Cougar)	7	Blood, LN	PCR + RFLP	0.714	Brazil	Dahroug et al 2010
Procyon cancrivorous (Crab eating-racoon)	3	Kidney	PCR (kDNA) + sequencing	0.333	Brazil	Richini-Pereira et al 2014	Probably L infantum, according to the sequence / Other tissues analized with negative results: heart, spleen, liver, lung, LN
Host (Order Cingulata)
Dasypus septemcinctus (Seven-banded arnadillo)	1	Liver	PCR (kDNA) + sequencing	0.333	Brazil	Richini-Pereira et al 2014	Probably L infantum, according to the sequence / Other tissues analized with negative results: heart, spleen, lung, LN, kidney
Host (Order Chiroptera)
Artibeus planirostris	6	Blood	PCR (kDNA) , PCR (CytB) + sequencing	0.167	Brazil	Gómez-Hernández et al 2017	Frugivorous
	27	Blood	qPCR (kDNA)	0.074	Brazil	De Rezende et al 2017	Frugivorous
Artibeus lituratus	2	Blood	qPCR (kDNA)	0.409	Brazil	De Rezende et al 2017	Frugivorous
Desmodus rotundus	n.s.	Skin	qPCR (kDNA), PCR (ITS1) + RFLP (n=3)	n.s.	Brazil	De Oliveira et al 2015	Haematofagous / Other tissues analized with negative results: spleen
	6	Liver	PCR (kDNA), nPCR (SSU) + sequencing	0.5	Brazil	Castro et al 2020	Haematofagous / Other tissues analized with negative results: skin
Carollia perspicillata	8	Blood	Isolation, inoculation BALB/c, PCR-hybridization, PCR (kDNA) + RFLP	0.125	Venezuela	de Lima et al., 2008	Frugivorous
	11	Blood	qPCR (kDNA)	0.273	Brazil	De Rezende et al 2017	Frugivorous
	33	Spleen	qPCR (18SrRNA), PCR(kDNA), PCR (ITS) + sequencing	0.03	French Guiana	Medkour et al., 2019	Frugivorous / Other tissues analized with negative results: blood
Eumops perotis	18	Blood	PCR (kDNA) , PCR (CytB) + sequencing	0.111	Brazil	Gómez-Hernández et al 2017	Insectivorous
Eptesicus furinalis	1	Blood	PCR (kDNA) , PCR (CytB) + sequencing	1	Brazil	Gómez-Hernández et al 2017	Frugivorous
Glossophaga soricina	141	Spleen + liver (0.7%)	nPCR (SSU) (1%), serology, culture	0.01	Brazil	Savani et al 2010	Nectarivorous
	212	Blood	PCR (kDNA) , PCR (CytB) + sequencing	0.028	Brazil	Gómez-Hernández et al 2017	Nectarivorous
	2	Blood	qPCR (kDNA)	0.5	Brazil	De Rezende et al 2017	Nectarivorous
	1	Liver	PCR (kDNA), nPCR (SSU) + sequencing	1	Brazil	Castro et al 2020	Nectarivorous / Other tissues analized with negative results: skin
Myotis nigricans	3	Liver	PCR (kDNA), nPCR (SSU) + sequencing	0.333	Brazil	Castro et al 2020	Insectivorous / Other tissues analized with negative results: skin
Molossus molossus	217	Spleen + liver (0.5%)	nPCR (SSU), serology, culture	0.01	Brazil	Savani et al 2010	Insectivorous
	1	Spleen	qPCR (kDNA), PCR (ITS1) + RFLP	n.s.	Brazil	De Oliveira et al 2015	Insectivorous / Other tissues analized with negative results: skin
	61	Blood	PCR (kDNA), PCR (CytB) + sequencing	0.049	Brazil	Gómez-Hernández et al 2017	Insectivorous
	27	Liver	PCR (kDNA), nPCR (SSU) + sequencing	0.148	Brazil	Castro et al 2020	Insectivorous / Other tissues analized with negative results: skin
Molossus pretiosus	19	Liver (10.5%), skin (10.5%)	PCR (kDNA), nPCR (SSU) + sequencing	0.263	Brazil	Castro et al 2020	Insectivorous
Molossus rufus	1	Spleen	qPCR (kDNA), PCR (ITS1) + RFLP	n.s.	Brazil	De Oliveira et al 2015	Insectivorous / Other tissues analized with negative results: skin
	10	Liver	PCR (kDNA), nPCR (SSU) + sequencing	0.211	Brazil	Castro et al 2020	Insectivorous / Other tissues analized with negative results: skin
Molossidae spp.	9	Liver, skin	PCR (kDNA), nPCR (SSU) + sequencing	0.4	Brazil	Castro et al 2020	Insectivorous
Nyctinomops laticaudatus	10	Liver (20%), skin (20%)	PCR (kDNA), nPCR (SSU) + sequencing	0.4	Brazil	Castro et al 2020	Insectivorous
Nyctinomops macrotis	15	Liver, skin	PCR (kDNA), nPCR (SSU) + sequencing	0.6	Brazil	Castro et al 2020	Insectivorous
Platyrrhynus lineatus	13	Blood	qPCR (kDNA)	0.154	Brazil	De Rezende et al 2017	Frugivorous
Phyllostomus hastatus	34	Blood	PCR (kDNA), PCR (CytB) + sequencing	0.059	Brazil	Gómez-Hernández et al 2017	Omnivorous
Phyllostomus discolor	1	Blood	qPCR (kDNA)	1	Brazil	De Rezende et al 2017
Pteronotus parnellii	1	Blood	PCR (SSU), PCR (GAPDPH)	n.s.	Brazil	Pereira da Costa et al 2015	Insectivorous
Bats (n.s.)	146	Oral swab	PCR (SSU) + sequencing	0.0007	Brazil	Lourenço et al 2018	Other tissues analized with negative results: skin, blood
Host (Order Didelphimorphia)
Didelphis albiventris (white-eared opossum)	54	Blood (12.1%), BM (33.3%)	Culture, PCR (ITS1) + RFLP	0.204	Brazil	Humbert et al., 2012
	16	Spleen, skin	PCR (kDNA), rK39 Ag	0.063	Brazil	Lima et al 2013
	9	Spleen, liver, lung, kidney	PCR (kDNA) + sequencing	0.222	Brazil	Richini-Pereira et al 2014	Other tissues analized with negative results: heart, LN
	21	Tail skin, ear skin, liver, spleen, BM	nPCR (SSU) + sequencing	0.19	Brazil	Ferreira et al, 2015
	11	Blood	PCR (kDNA), PCR (ITS1)	0.182	Brazil	Donalisio et al 2017
Didelphis aurita (Big-eared oposum)	48	Serum, liver, spleen, LN, ear, scent glands, BM	Smear, PCR (kDNA) + hybridization, rK39 Ag	0.063	Brazil	Carreira et al 2012
Didelphis marsupialis (Common opossum)	37	Spleen	Smear (21.6%), culture (40.5%), inoculation to hamster (32.4%) + isoenzyme	0.405	Colombia	Corredor et al 1989
	22	Spleen, liver, skin, BM	Culture, Mab, isoenzyme, inoculation to hamster	0.227	Colombia	Travi et al 1994
	21	Skin, spleen	PCR, hybridization	0.143	Colombia	Travi et al., 1998
	14	Blood, liver, spleen	PCR (kDNA)	0.071	Venezuela	Zulueta et al 1999	Other tissues analized with negative results: skin
	111	Blood	IFAT (21.6%), DAT (9%), PCR-RFLP (5%)	0.216	Brazil	Schallig et al 2007	(n=111 serology, n=20 PCR-RFLP)
	35	Blood	PCR (SSU), PCR (ITS1)	0.343	Venezuela	Vietri et al., 2018
Didelphis spp. (D. albiventris and D. aurita)	112	Blood, BM	PCR (kDNA)(91.6%), ELISA (71%), FML-ELISA (25%), smear (16.1%), culture (18.8%)	0.916	Brazil	Santiago et L, 2007
Host (Order Lagomorpha)
Lepus europaeus (European hare)	n.s.	Serum	DAT (n=1)	n.s.	Brazil	Paiz et al., 2015
Host (Order Pilosa)
Myrmecophaga tridactyla (Giant anteanter)	6	Heart, lung, LN, kidney	PCR (kDNA) + sequencing	0.333	Brazil	Richini-Pereira et al 2014	Probably L infantum, according to the sequence / Other tissues analized with negative results: spleen, liver
Tamandua tetradactyla (Lesser anteanter)	1	BM, blood	PCR (kDNA), PCR (ITS1) + sequencing	n.s.	Brazil	De Araujo et al 2013
	2	Liver, lung, LN	PCR (kDNA) + sequencing	0.5	Brazil	Richini-Pereira et al 2014	Probably L infantum, according to the sequence/ Other tissues analized with negative results: heart, spleen, kidney
Host (Order Primata)
Alouatta caraya (Black howler)	109	Ear tissue	PCR (ITS) + RFLP + sequencing	0.037	Argentina	Martínez et al 2020
Alouatta guariba (brown howler monkey)	8	Blood	PCR (kDNA)	0.375	Brazil	Lombardi et al., 2014
	8	Blood	qPCR (kDNA)	0.125	Brazil	Malta et al 2010
Alouatta seniculus (red howler moneky)	9	Blood	PCR (kDNA), PCR (ITS2), IC	0.222	French Guiana	Medkour et al 2019
Aotus nigriceps (Black-headed night moneky)	1	Blood	qPCR (kDNA)	1	Brazil	Malta et al 2010
Callicebus nigrifons (Black-fronted titi)	3	Blood	qPCR (kDNA)	0.333	Brazil	Malta et al 2010
	1	Liver, lung, spleen, intestine	IHC, qPCR (kDNA)	1	Brazil	Malta et al 2010	Clinical signs
Callithrix jacchus (white-tufted-ear marmoset)	1	Serum	DAT (n=1)	n.s.	Brazil	Paiz et al., 2015
Callithrix spp. (C. penicillata, C. jacchus)	26	Blood, skin	DAT, PCR + sequencing	0.269	Brazil	Paiz et al 2019
Cebus xanthosternos (Golden-bellied capuchin)	5	Blood	qPCR (kDNA)	0.6	Brazil	Malta et al 2010
Leontopithecus chrysomelas (Golden-headed lion tamarin)	5	Blood	qPCR (kDNA)	0.2	Brazil	Malta et al 2010
Pithecia irrorata (Bald-faced saki)	4	Blood	qPCR (kDNA)	0.5	Brazil	Malta et al 2010
Saguinus imperator (Emperor tamarin)	3	Blood	qPCR (kDNA)	1	Brazil	Malta et al 2010
Host (Order Rodentia)
Cavia aperea (Brazilian guinea pig)	4	Heart	PCR (kDNA) + sequencing	0.25	Brazil	Richini-Pereira et al 2014	Probably L infantum, according to the sequence / Other tissues analized with negative results: spleen, liver, lung, LN, kidney
Cerradomys subflavus (sin. Oryzomys subflavus)	4	Tail skin, ear skin, liver, spleen, BM	nPCR (SSU) + sequencing	0.25	Brazil	Ferreira et al, 2015
Coendu (sin. Sphiggurus) villosus (prehensile tailed porcupine)	n.s.	Serum	DAT (n=2)	n.s.	Brazil	Paiz et al., 2015
Clyomis laticeps	38	Spleen	PCR (kDNA), PCR (HSP70)	0.052	Brazil	Cássia-Pires et al., 2014
Dasyprocta azarae	6	Spleen	PCR (kDNA), PCR (HSP70)	0.167	Brazil	Cássia-Pires et al., 2014
Dasyprocta sp. (n.e.)	n.s.	Skin, blood	PCR (kDNA), PCR (ITS), PCR (HSP70) + sequencing	n.s.	Brazil	Stramandinoli Moreno et al 2020
Holochilus scieurus	20	Spleen, skin	PCR (kDNA), rK39 Ag	0.1	Brazil	Lima et al 2013
Hydrochoerus hydrochaeris	2	Lung	PCR (kDNA) + sequencing	0.5	Brazil	Richini-Pereira et al 2014	Probably L. infantum, according to the sequence / Other tissues analized with negative results: heart, spleen, liver, LN, kidney
Mus musculus	20	Tail skin, ear skin, liver, spleen, BM	nPCR (SSU) + sequencing	0.2	Brazil	Ferreira et al, 2015
Nectomys squamipes	57	Spleen, skin	PCR (kDNA), rK39 Ag	0.07	Brazil	Lima et al 2013
Proechymis canicollis	34	Skin, spleen	PCR, hybridization	0.088	Colombia	Travi et al., 1998
Proechymis cuvieri (n.e.)	n.s.	Skin, blood	PCR (kDNA) + PCR (ITS), PCR (HSP70) + sequencing	n.s.	Brazil	Stramandinoli Moreno et al 2020
Rhipidomys mastacalis	7	Liver	PCR (HSP70) + RFLP, PCR (ITS1) + RFLP	0.285	Brazil	Quaresma et al 2011
Rattus norvegicus (Brown rat)	6	Tail skin, ear skin, liver, spleen, BM	nPCR (SSU) + sequencing	0.167	Brazil	Ferreira et al, 2015
Rattus rattus (Black rat)	2	Blood, liver, spleen	PCR (kDNA)	0.5	Venezuela	Zulueta et al 1999	Other tissues analized with negative results: skin
	21	Blood	PCR (kDNA), hybridization	0.048	Brazil	Oliveira et al., 2005	Other tissues analized with negative results: skin
	1	Liver	PCR (HSP70) + RFLP	n.s.	Brazil	Quaresma et al 2011
	39	Spleen, skin	PCR (kDNA), rK39 Ag	0.103	Brazil	Lima et al 2013
	6	Tail skin, ear skin, liver, spleen, BM	nPCR (SSU) + sequencing	0.112	Brazil	Ferreira et al, 2015
	10	Spleen	Culture, PCR (HSP70) + RFLP	0.001	Brazil	Pereira et al., 2017	Other tissues analized with negative results: tail skin, ear skin, liver, BM
Trichomys apereoides	18	Skin	PCR (kDNA), hybridization	0.111	Brazil	Oliveira et al., 2005	Other tissues analized with negative results: blood
	64	Blood, spleen, liver, BM, tail skin, ear skin (6.3%)	PCR (HSP70) + RFLP, PCR (ITS1) + RFLP	0.063	Brazil	Quaresma et al 2011
Trichomys laurentis	102	Spleen	PCR (kDNA) + PCR (HSP70)	0.01	Brazil	Cássia-Pires et al., 2014
Sphiggurus spinosus	5	Heart, spleen, liver, kidney	PCR (kDNA) + sequencing	0.2	Brazil	Richini-Pereira et al 2014	Probably L. infantum, according to the sequence / Other tissues analized with negative results: lung, LN
BM: bone-marrow; Cytb: Cytochorme B; DAT: Direct Agglutination Test; FML: fucose-mannose ligand; GADPH: glyceraldehyde phosphate dehydrogenase; HSP70: heat shock protein 70kDa; IC: Inmunochromatography; IHC: immunohistochemistry; ELISA: Enzyme immune assay; IFAT: Immunofluorescence assay; ITS: Internal transcriber spacer;kDNA: kinetoplast DNA; LN: lymph node; nPCR: nested PCR; n.s.: not specified…

## Sheet: Leishmania spp.
Host (Order)	N total	Organs /tissue analyzed	Method of detection (Target)	Total prevalence	Geographic area	Reference	Obs
Host (Order Carnivora)
Canis latrans (Coyote)	256	Serum	rK39 Ag	0.016	USA	Rosypal et al 2013
Cerdocyon thous (Crab-eating fox)	1	Blood	qPCR (kDNA)	1	Brazil	Reis et al 2020
	72	Serum, skin	IFAT (15.3%), Rapid Test L. infantum (1.4%), PCR (kDNA) (1.4%), PCR (HSP70), PCR (ITS1)	0.153	Brazil	Brandao et al 2020	Other tissues analized with negative results: BM
Chrysocyon brachyurus (Maned wolf)	7	Blood	qPCR (kDNA)	0.429	Brazil	Reis et al 2020
Lontra longicaudis (Neotropical otter)	2	Blood	qPCR (kDNA)	0.5	Brazil	Reis et al 2020
Lycalopex (Pseudalopex) griseus (grey fox)	32	Blood	PCR (kDNA) + sequencing	0.375	Argentina	Millán et al 2016
Lycalopex (Pseudalopex) vetulus (Hoary fox)	2	Blood	qPCR (kDNA)	0.5	Brazil	Reis et al 2020
	42	Serum, skin	IFAT (7.1%), PCR (kDNA)	0.071	Brazil	Brandao et al 2020	Other tissues analized with negative results: BM
Nasua nasua (Coati)	6	Blood	qPCR (kDNA)	0.5	Brazil	Reis et al 2020
	18	Blood	Culture, IFAT (44.4%), PCR (kDNA) (22.2%)	0.5	Brazil	Porfirio et al., 2018
Procyon cancrivorous (Crab eating-racoon)	3	Kidney	PCR (kDNA) + sequencing	0.333	Brazil	Richini-Pereira et al 2014	Probably L. infantum, according to the sequence / Other tissues analized with negative results: heart, spleen, liver, lung, LN
Puma concolor (Cougar)	1	Blood	qPCR (kDNA)	1	Brazil	Reis et al 2020
Spheotos venaticus (bush dog)	2	Serum, liver , LN	ELISA, PCR (kDNA)	1	Brazil	Lima et al 2009	Other tissues analized with negative results: skin, spleen
	6	Blood	PCR (kDNA)	0.333	Brazil	Lombardi et al 2014
Urocyon cinereoargenteus (gray fox)	49	Serum	IC rK39	0.02	USA	Rosypal et al, 2010
Vulpes fulvus (American red fox)	11	Serum	rK39 Ag	0.091	USA	Rosypal et al 2013
Host (Order Chiroptera)
Molossus molossus	27	Liver	PCR (kDNA), nPCR (SSU) + sequencing	0.074	Brazil	Castro et al 2020	Insectivorous / Other tissues analized with negative results: skin
Molossus pretiosus	19	Liver	PCR (kDNA), nPCR (SSU) + sequencing	0.052	Brazil	Castro et al 2020	Insectivorous / Other tissues analized with negative results: skin
Nyctinomops macrotis	15	Liver	PCR (kDNA), nPCR (SSU) + sequencing	0.067	Brazil	Castro et al 2020	Insectivorous / Other tissues analized with negative results: skin
Host (Order Pilosa)
Myrmecophaga tridactyla (Giant anteanter)	11	Blood	qPCR (kDNA)	0.364	Brazil	Reis et al 2020
Tamandua tetradactyla (Lesser anteanter)	3	Blood	qPCR (kDNA)	0.333	Brazil	Reis et al 2020
Host (Order Primata)
Alouatta guariba (brown howler monkey)	8	Blood	qPCR (kDNA)	0.125	Brazil	Malta et al 2010
	8	Blood	PCR (kDNA)		Brazil	Lombardi et al 2014
Aotus nigriceps (Black-headed night moneky)	1	Blood	qPCR (kDNA)	1	Brazil	Malta et al 2010
	5	Blood	qPCR (kDNA)	0.2	Brazil	Reis et al 2020
Chiropotes satanas (Black-bearded saki)	2	Blood	qPCR (kDNA)	0.5	Brazil	Reis et al 2020
Lagothrix cana (Gray wooly monkey)	3	Blood	qPCR (kDNA)	0.333	Brazil	Reis et al 2020
Leontopithecus chrysomelas (golden-headed lion tamarin)	6	Blood	qPCR (kDNA)	0.167	Brazil	Reis et al 2020
	5	Blood	qPCR (kDNA)	0.2	Brazil	Malta et al 2010
Host (Order Rodentia)
Rattus rattus (Black rat)	44	Serum	Culture, Smear, IFAT (9.1%)	0.091	Dominican Republic	Johnson et al 1992	Other tissues analized with negative results: skin, spleen, liver
Sciurus granatensis (Red-tailed squirrel)	1	Blood	Ln-PCR (SSU), PCR (ITS1)	1	Venezuela	Vietri et al., 2018
BM: bone-marrow; HSP70: heat shock protein 70kDa; IC: Inmunochromatography; ELISA: Enzyme immune assay; IFAT: Immunofluorescence assay; ITS: Internal transcriber spacer; kDNA: kinetoplast DNA; LN: lymph node; nPCR: nested PCR; qPCR: quantitative PCR; RFLP: Restriction Fragment Length Polymorphism; SSU: small subunit of ribosomal RNA;
