# Supplementary material for: A Systematic Review (1990–2021) of Wild Animals Infected with Zoonotic Leishmania
Source: Microorganisms. 2021 May 20;9(5):1101. doi: 10.3390/microorganisms9051101 (PMC8160881; doi:10.3390/microorganisms9051101)
Supplement: Supplementary file 1 [file microorganisms-09-01101-s001.zip › S1 L. braziliensis and other Vianna rev.xlsx]

## Sheet: L. braziliensis
Host (Order)	N total	Organs /tissue analyzed	Method of detection (Target)	Total prevalence	Geographic area	Reference	Obs
Host (Order Carnivora)
Conepatus chinga rex (Molina´s hog-nose skunk)	2	Skin,liver,spleen, blood	Inoculation to hamster, isoenzyme analysis, hybridization,PCR (kDNA)	0.5	Bolivia	Tellería et al 1999
Host (Order Chiroptera)
Artibeus planirostris	29	Skin	PCR (kDNA), PCR (HSP70) + RFLP, PCR (G6DP) + sequencing	0.043	Brazil	De Castro Ferreira et al 2017	Frugivorous
Cynomops planirostris	9	Liver	PCR (kDNA), nPCR (SSU) + sequencing	0.111	Brazil	Castro et al 2020	Insectivorous / Other tissues analized with negative results: Skin
Desmodus rotundus	31	Blood	PCR (kDNA), PCR (Cytb) + sequencing	0.032	Brazil	Gómez-Hernández et al 2017	Haematofagous
Eumops perotis	18	Blood	PCR (kDNA), PCR (Cytb) + sequencing	0.056	Brazil	Gómez-Hernández et al 2017	Insectivorous
Glossophaga soricina	5	Liver, skin (lesion)	PCR (ITS1) + RFLP	0.4	Brazil	Shapiro et al 2013	Insectivorous
	212	Blood	PCR (kDNA), PCR (Cytb) + sequencing	0.009	Brazil	Gómez-Hernández et al 2017	Insectivorous
Lasiurus cinereus	5	Liver	PCR (kDNA), nPCR (SSU) + sequencing	0.2	Brazil	Castro et al 2020	Insectivorous / Other tissues analized with negative results: Skin
Molossus molossus	4	Blood	PCR (ITS1) + RFLP	0.25	Brazil	Shapiro et al 2013	Insectivorous
	61	Blood	PCR (kDNA), PCR (Cytb) + sequencing	0.049	Brazil	Gómez-Hernández et al 2017	Insectivorous
Platyrrhinus lineatus	15	Skin	PCR (kDNA), PCR (HSP70) + RFLP, PCR (G6DP) + sequencing	0.133	Brazil	De Castro Ferreira et al 2017	Frugivorous
Host (Order Didelphimorphia)
Didelphis albiventris (white–eared opossum)	78	Blood, skin	Culture, isoenzymes, PCR (L.(Viannia))	0.028	Peru	Llanos-Cuentas et al 1999
	37	Spleen	Smears, culture (2,70%), PCR (kDNA)	0.135	Brazil	Brandao-Filho et al, 2003
	19	Spleen (5.2%), tail skin (15.8%)	PCR (HSP70) + RFLP, PCR (ITS) + RFLP	0.211	Brazil	Quaresma et al 2011	Other tissues analized with negative results: Ear skin, blood, liver, BM
	34	Skin, liver, spleen, bone marrow	nPCR (SSU) + sequencing	0.476	Brazil	de Castro Ferreira et al, 2015
	23	Blood	PCR (L. braziliensis complex)	0.174	Brazil	Paiz et al ., 2016
	11	Blood	PCR (kDNA), PCR (ITS1)	0.091	Brazil	Donalisio et al 2017
	9	Ear skin (11.1%), liver (22.2%), spleen (11.1%)	Culture, PCR (HSP70)	0.222	Brazil	Pereira et al., 2017	Other tissues analized with negative results: Tail skin, BM
Didelphis marsupialis (Common opossum)	111	Serum/ blood	IFAT	0.081	Brazil	Schallig et al 2007
	20		PCR + RFLP (L. braziliensis complex)	0.2
	5	Ear skin	PCR (kDNA), hybridization, xenodiagnoses vector	0.2	Colombia	Alexander et al., 1998
Marmosa sp.	12	Spleen	Smear, culture ( 8%), PCR (kDNA)	0.167	Brazil	Brandao-Filho et al, 2003
Gracilinanus agilis (Agile gracile opossum)	4	Tail skin (75%), ear skin (25%)	PCR (HSP70) + RFLP, PCR (ITS) + RFLP	0.75	Brazil	Quaresma et al 2011	Other tissues analized with negative results: Blood, spleen, liver, BM
	70	Liver	PCR(kDNA), PCR (HSP70)	0.014	Brazil	Brandao et al., 2019
Micoureus demerae	3	Ear skin	PCR (kDNA), hybridization , xenodiagnoses vector	0.667	Colombia	Alexander et al., 1998
Micoureus pagaruayanus (woolly-mouse opossum)	95	Skin	PCR (kDNA) (7,40%), nPCR (SSU) (1,10%), nPCR (G6PD) (3,20%)	0.116	Brazil	Quintal et al 2011
Host (Order Lagomorpha)
Sylvilagus brasiliensis (Tapeti)	1	Ear skin	PCR (kDNA), hybridization , xenodiagnoses vector	1	Colombia	Alexander et al., 1998
Host (Order Primata)
Alouatta caraya (Black howler)	109	Ear skin	PCR (ITS) + RFLP + sequencing	0.028	Argentina	Martínez et al 2020
Aotus azarai (Azara´s night monkey)	9	Blood , spleen	PCR (miniexon) + RFLP + sequencing	0.444	Argentina	Acardi et al., 2013
Host (Order Rodentia)
Akodon arviculoides	50	Spleen	Smears, culture (2%), PCR (kDNA)	0.04	Brazil	Brandao-Filho et al, 2003
Akodon cursor	31	Spleen (9.7%), liver (9.7%) tail skin (6.5%)	Culture, PCR (kDNA), PCR (HSP70) + RFLP	0.097	Brazil	Tonelli et al., 2017
Akodon sp.	153	Blood, skin	Culture, isoenzymes, PCR (L. (Viannia))	0.026	Peru	Llanos-Cuentas et al 1999
Cerradomys (Oryzomys) subflavus	13	Skin	PCR (kDNA), hybridization	0.078	Brazil	Oliveira et al., 2005	Other tissues analized with negative results: Blood
	4	Liver, spleen, BM	nPCR (SSU) + sequencing	0.5	Brazil	de Castro Ferreira et al, 2015	Other tissues analized with negative results: Tail and ear skin
	6	Liver, tail skin	Culture, PCR (kDNA), PCR (HSP70) + RFLP	0.167	Brazil	Tonelli et al., 2017	Other tissues analized with negative results: Spleen
	5	Ear skin, liver	Culture, PCR (HSP70) + RFLP	0.2	Brazil	Pereira et al., 2017	Other tissues analized with negative results: Spleen, tail skin, BM
Holochilus scieurus	14	Spleen	PCR (kDNA), smear , culture	0.071	Brazil	Brandao-Fillo et al, 2003
Melanomys caliginosus	14	Ear skin	PCR (kDNA), hybridization, xenodiagnoses vector	0.214	Colombia	Alexander et al., 1998
Microryzomys minutus	2	Ear skin	PCR (kDNA), hybridization, xenodiagnoses vector	0.5	Colombia	Alexander et al., 1998
Mus musculus (House mouse)	4	BM, skin	PCR (kDNA) + RFLP	1	Brazil	de Freitas et al. 2012
	20	Ear skin, liver, spleen, BM	nPCR (SSU) + sequencing	0.55	Brazil	Ferreira et al, 2015	Other tissues analized with negative results: Tail skin
Necromys (sin. Bolomys) lasiurus	103	Spleen	Smear (7,80%), culture (4,90%), PCR (kDNA)	0.146	Brazil	Brandao -Fillo et al, 2003
	n.s.	Skin	Culture, serodeme, isoenzyme, PCR + RFLP (ITS) (n=5)	n.s.	Brazil	Brito et al 2009
	4	BM	PCR (kDNA) + RFLP	0.5	Brazil	de Freitas et al., 2012	Other tissues analized with negative results: Skin
	90	Ear skin, blood	PCR (D7 24Sα rRNA), PCR (ITS) + sequencing (3,30%)	0.2	Brazil	Cardoso et al., 2015	Other tissues analized with negative results: Blood
	3	Liver, spleen	nPCR (SSU) + sequencing	1	Brazil	de Castro Ferreira et al, 2015	Other tissues analized with negative results: Ear and tail skin, BM
Nectomys squamipes	n.s.	Skin	Culture, serodeme, isoenzyme, PCR + RFLP (ITS) (n=1)	n.s.	Brazil	Brito et al 2009
	153	Spleen	Smear, culture (7,20%), PCR (kDNA)	0.281	Brazil	Brandao-Filho et al., 2003
	59	Skin, spleen	PCR (kDNA), PCR (kDNA), rK39 Ag., Inoculation to hamster isolate zymodeme L. braziliensis	0.017	Brazil	Lima et al 2013
Oxymyicterus dasytrichus	3	Liver	Culture, PCR (kDNA), PCR (HSP70) +RFLP	0.333	Brazil	Tonelli et al., 2017	Other tissues analized with negative results: Spleen, tail skin
Phyllotis andinum	511	Blood, skin	Culture, isoenzymes, PCR (L. (Viannia))	0.012	Peru	Llanos-Cuentas et al 1999
Proechymis sp.	1	Skin, liver	PCR (kDNA)	1	Brazil	De Bruijn & Baker 1992
Rhipidomys macrurus	26	Ear skin, blood	PCR (D7 24Sα rRNA), PCR (ITS), sequencing (3,80%)	0.269	Brazil	Cardoso et al., 2015
Rattus norvegicus (Brown rat)	80	Skin (10%), blood (26,90%), spleen (2,50%), BM (30,70%)	nPCR (SSU) + sequencing	0.307	Brazil	Marcelino et al., 2011
	6	Liver	nPCR (SSU) + sequencing	0.666	Brazil	de Castro Ferreira et al, 2015	Other tissues analized with negative results: Spleen, tail and ear skin, BM
Rattus rattus (Black rat)	3	Liver, skin, spleen	Culture, hybridization (kDNA)	n.s.	Brazil	Vasconcelos et al., 1994
	4	Ear skin	PCR (kDNA), hybridization, xenodiagnoses vector	0.5	Colombia	Alexander et al., 1998
	68	Blood	Culture, PCR (kDNA) + RFLP, hybridization	0.025	Venezuela	de Lima et al., 2002	Other tissues analized with negative results: Skin, liver
	81	Spleen	Smear (3,70%), culture (1,20%), PCR (kDNA)	0.16	Brazil	Brandao-Fillo et al, 2003
	21	Blood	PCR (kDNA), hybridization	0.048	Brazil	Oliveira et al., 2005	Other tissues analized with negative results: Skin
	n.s.	Skin	Culture, serodeme, isoenzyme, PCR (ITS) + RFLP (n=1)	n.s.	Brazil	Brito et al 2009
	9	Liver, spleen, BM	nPCR (SSU) + sequencing	0.444	Brazil	de Castro Ferreira et al, 2015	Other tissues analized with negative results: Tail and ear skin
	10	Tail skin, liver, spleen,	Culture, PCR (HSP70) + RFLP	0.1	Brazil	Pereira et al., 2017	Other tissues analized with negative results: Ear skin, BM
Sigmodon hispidus	391	Blood	Culture, PCR (kDNA) + RFLP, hybridization	0.003	Venezuela	de Lima et al., 2002	Other tissues analized with negative results: Skin, liver
Trichomys laurentis	102	Spleen	PCR (kDNA), PCR (HSP70)	0.039	Brazil	Cássia-Pires et al., 2014
Trichomys apereoides	64	Liver (3.1%), tail skin (14.1%), ear skin (6.3%)	PCR (HSP70) + RFLP, PCR (ITS) + RFLP	0.156	Brazil	Quaresma et al 2011	Other tissues analized with negative results: BM, blood, spleen
BM: bone-marrow; Cytb: Cytochrome B; DAT: Direct Agglutination Test; G6DP: glucosa 6 phosphate dehydrogenase; HSP70: heat shock protein 70kDa; ELISA: Enzyme immune assay; IFAT: Immunofluorescence assay; ITS: Internal transcriber spacer; kDNA: kinetoplast DNA; LN: lymph node; nPCR: nested PCR; n.s.: not specified; qPCR: quantitative PCR; RFLP: Restriction Fragment Length Polymorphism; SSU: small s…

## Sheet: L. guyanensis
Host (Order)	N total	Organs /tissue analyzed	Method of detection (Target)	Total prevalence	Geographic area	Reference	Obs
Host (Order Didelphimorphia)
Gracilinanus agilis (Agile gracile opossum)	70	Liver	PCR (kDNA) (Leishmania sp.)	0.014	Brazil	Brandao et al., 2019	Other methods of detection with negative results: PCR (HSP70)
Didelphis albiventris (white–eared opossum)	19	Tail skin (15.8%), spleen (5.3%)	PCR (HSP70) + RFLP	0.5	Brazil	Quaresma et al 2011	Other methods of detection with negative results: PCR (ITS)
Marmosops incanus (Grey slender oposum)	2	Ear skin	PCR (HSP70) + RFLP	0.5	Brazil	Quaresma et al 2011	Other tissues analized with negative results: blood, spleen, liver, BM, tail skin / Other methods of detection with negative results: PCR (ITS)
Host (Order Rodentia)
Trichomys apereoides	64	Ear skin	PCR (HSP70) + RFLP, PCR (ITS) + RFLP	0.063	Brazil	Quaresma et al 2011	Other tissues analized with negative results: blood, spleen, liver, BM, tail skin
Trichomys laurentis	102	Spleen	PCR (kDNA)	0.029	Brazil	Cássia-Pires et al., 2014	Other methods of detection with negative results: PCR (HSP70)
BM: bone-marrow; HSP70: heat shock protein 70kDa; ITS: Internal transcriber spacer; kDNA: kinetoplast DNA; RFLP: Restriction Fragment Length Polymorphism

## Sheet: L. panamensis
Host (Order)	N total	Organs /tissue analyzed	Method of detection (Target)	Total prevalence	Geographic area	Reference	Obs
Host (Order Pilosa)
Choloepus hoffmani (two-toed sloth)	4	Blood	Culture (50%), PCR (kDNA) (75%), PCR (HSP70) (75%)	0.75	Panama	Gonzalez et al., 2015	Other tissues analized with negative results: skin
HSP70: heat shock protein 70kDa; kDNA: kinetoplast DNA

## Sheet: L. peruviana
Host (Order)	N total	Organs /tissue analyzed	Method of detection (Target)	Total prevalence	Geographic area	Reference	Obs
Host (Order Didelphimorphia)
Didelphis albiventris (white–eared opossum)	78	Blood, skin	Culture + isoenzymes	0.026	Peru	Llanos-Cuentas et al 1999	Other methods of detection with negative results: PCR
Host (Order Rodentia)
Phyllotis andinum	511	Blood, skin	Culture + isoenzymes, PCR (L.(Viannia)) (0.2%)	0.012	Peru	Llanos-Cuentas et al 1999

## Sheet: Leishmania (Viannia) spp.
Host (Order)	N total	Organs /tissue analyzed	Method of detection (Target)	Total prevalence	Geographic area	Reference	Obs
Host (Order Carnivora)
Cerdocyon thous (Crab-eating fox)	4	Blood	PCR (kDNA)	0.2	Brazil	Trüeb et al 2018	Other methods of detection with negative results: Culture
	2	Serum	DAT	1	Brazil	Voltarelli et al., 2009	Other methods of detection with negative results: Culture, smear / Other tissues analized with negative results: skin lesion
Lycalopex (Pseudalopex) vetulus (Hoary fox)	2	Serum	DAT	1	Brazil	Voltarelli et al., 2009	Other methods of detection with negative results: Culture, smear / Other tissues analized with negative results: skin lesion
Nasua nasua (ring-tailed coati)	2	Serum	DAT	0.5	Brazil	Voltarelli et al., 2009	Other methods of detection with negative results: Culture, smear / Other tissues analized with negative results: skin lesion
Procyon cancrivorous (crab-eating raccoon)	2	Serum	DAT	0.5	Brazil	Voltarelli et al., 2009	Other methods of detection with negative results: Culture, smear / Other tissues analized with negative results: skin lesion
Host (Order Chiroptera)
Lasiurus cinereus	5	Liver	PCR (kDNA)+ nPCR (SSU) + sequencing	0.2	Brazil	Castro et al 2020	Insectivorous / Other tissues analized with negative results: blood, skin
Bats (several species: Artibeus lituratus, Carollia perspicillata, Diphylla ecaudata, Glossophaga soricina )	146	Oral swab	PCR (SSU) + sequencing	0.198	Brazil	Lourenco et al 2018	Other tissues analized with negative results: blood, skin
Host (Order Cingulata)
Dasypus sp.	2	Blood	PCR (kDNA)	1	Brazil	Trüeb et al 2018	Other methods of detection with negative results: Culture
Host (Order Didelphimorphia)
Didelphis albiventris (White-eared opossum)	34	Serum	DAT	0.35	Brazil	Voltarelli et al., 2009	Other methods of detection with negative results: Culture, smear / Other tissues analized with negative results: skin lesion
	191	Skin	qPCR kDNA	0.016	Brazil	Quintal et al 2011	Other methods of detection with negative results: PCR (kDNA), nPCR (SSU), nPCR (G6PD)
	16	Skin, spleen	PCR (kDNA)	0.375	Brazil	Lima et al 2013	Other methods of detection with negative results: PCR (kDNA), rK39 Ag
	25	Blood	PCR (kDNA)	0.16	Brazil	Silva et al 2016	(n=23 + D. aurita n=2)
Didelphis marsupialis (Common opossum)	3	Ear skin	PCR kDNA	0.333	Colombia	Ocampo et al 2012
Didelphis sp.	10	Blood	PCR (kDNA), culture (30%)	0.9	Brazil	Trüeb et al 2018
Marmosa sp.	4	Skin, spleen	PCR (kDNA)	0.25	Brazil	Lima et al 2013	Other methods of detection with negative results: PCR (kDNA), rK39 Ag
Monodelphis domestica	4	Skin, spleen	PCR (kDNA)	0.25	Brazil	Lima et al 2013	Other methods of detection with negative results: PCR (kDNA), rK39 Ag
Micoureus paraguayanus (woolly-mouse opossum)	95	Skin	PCR (kDNA), qPCR (kDNA) nPCR (SSU), PCR (G6PD) + sequencing	0.042	Brazil	Quintal et al, 2011
Micoureus sp.	9	Blood	PCR (kDNA)	1	Brazil	Trüeb et al 2018	Other methods of detection with negative results: culture
Host (Order Primates)
Alouatta caraya (Black howler)	109	Ear tissue	PCR (ITS) + RFLP (8.3%) + sequencing	0.083	Argentina	Martínez et al 2020
Callithrix sp.	2	Blood	PCR (kDNA)	1	Brazil	Trüeb et al 2018	Other methods of detection with negative results: culture
Cebus apella (Tufted capuchin)	4	Serum	DAT	1	Brazil	Voltarelli et al., 2009	Other methods of detection with negative results: culture / Other tissues analized with negative results: skin lesions
Host (Order Rodentia)
Cerradomys (Oryzomys) subflavus	10	Skin, spleen	PCR (kDNA)	n.s.	Brazil	Lima et al 2013	Other methods of detection with negative results: PCR (kDNA), rK39 Ag, inoculation to hamster
Calomys expulsus	30	Liver	PCR (kDNA)	0.033	Brazil	Brandao et al., 2019	Other methods of detection with negative results: PCR (HSP70)
Dasyprocta azarae (agouti)	12	Serum	DAT	0.75	Brazil	Voltarelli et al., 2009	Other methods of detection with negative results: Culture, smear / Other tissues analized with negative results: skin lesion
Holochilus scieurus	20	Skin, spleen	PCR (kDNA)	0.15	Brazil	Lima et al 2013	Other methods of detection with negative results: PCR (kDNA), rK39 Ag
Mus musculus (House mouse)	1	Blood	PCR (kDNA)	1	Brazil	Trüeb et al 2018	Other methods of detection with negative results: culture
Nectomys squamipes	59	Skin, spleen	PCR (kDNA)	0.254	Brazil	Lima et al 2013	Other methods of detection with negative results: PCR (kDNA), rK39 Ag
Oecomys trinitatus	1	Ear skin	PCR (kDNA)	1	Colombia	Ocampo et al 2012
Oligoryzomis nigripes	2	Liver	PCR (kDNA)	0.5	Brazil	Brandao et al., 2019	Other methods of detection with negative results: PCR (HSP70)
Rattus rattus (Black rat)	41	Skin, spleen	PCR (kDNA)	0.268	Brazil	Lima et al 2013	Other methods of detection with negative results: rK39 Ag
	1	Blood	PCR (kDNA)	1	Brazil	Trüeb et al 2018	Other methods of detection with negative results: culture
Sigmodon hispidus (Hispid cotton rat)	1	Ear skin	PCR (kDNA)	1	Colombia	Ocampo et al 2012
Trynomis	1	Blood	PCR (kDNA)	1	Brazil	Trüeb et al 2018	Other methods of detection with negative results: culture
Zygodontomys bruneus	1	Ear skin	PCR (kDNA)	1	Colombia	Ocampo et al 2012
BM: bone-marrow; DAT: Direct Agglutination Test; G6DP: glucosa 6 phosphate dehydrogenase; HSP70: heat shock protein 70kDa; ELISA: Enzyme immune assay; ITS: Internal transcriber spacer; kDNA: kinetoplast DNA; LN: lymph node; nPCR: nested PCR; qPCR: quantitative PCR; RFLP: Restriction Fragment Length Polymorphism; SSU: small subunit of ribosomal RNA.

## Sheet: L naiffi. 
Host (Order)	N total	Organs /tissue analyzed	Method of detection (Target)	Total prevalence	Geographic area	Reference	Obs
Host (Order Cingulata)
Dasypus novemcinctus (armadillo)	64	Liver (4.7%), spleen (4.7%), LN (3.1%), skin (3.1%), blood (1.6%)	Culture	0.156	Brazil	Naiff et al 1991	Other methods of detection with negative results: Zymodeme analysis
Host (Order Didelphimorphia)
Trichomys fosteri	81	Spleen	PCR (kDNA)	0.025	Brazil	Cássia-Pires et al., 2014	Other methods of detection with negative results: PCR (HSP70)
Trichomys laurentis	102	Spleen	PCR (kDNA)	0.029	Brazil	Cássia-Pires et al., 2014	Other methods of detection with negative results: PCR (HSP70)
HSP70: heat shock protein 70kDa; kDNA: kinetoplast DNA; LN: lymph node.

## Sheet: L. shawi
Host (Order)	N total	Organs /tissue analyzed	Method of detection (Target)	Total prevalence	Geographic area	Reference	Obs
Host (Order Didelphimorphia)
Trichomys inermis	33	Spleen	PCR (kDNA)	0.03	Brazil	Cássia-Pires et al., 2014	Other methods of detection with negative results: PCR (HSP70)
Trichomys laurentis	102	Spleen	PCR (kDNA)	0.02	Brazil	Cássia-Pires et al., 2014	Other methods of detection with negative results: PCR (HSP70)
HSP70: heat shock protein 70kDa; kDNA: kinetoplast DNA.

## Sheet: L. lainsoni
Host (Order)	N total	Organs /tissue analyzed	Method of detection (Target)	Total prevalence	Geographic area	Reference	Obs
Host (Order Rodentia)
Agouti paca (Paca)	3	Skin	Culture, isoenzymes, inoculation hamster	n.s.	Brazil	Silveira et al 1991
n.s.: not specified
