# Supplementary material for: A Systematic Review (1990–2021) of Wild Animals Infected with Zoonotic Leishmania
Source: Microorganisms. 2021 May 20;9(5):1101. doi: 10.3390/microorganisms9051101 (PMC8160881; doi:10.3390/microorganisms9051101)
Supplement: Supplementary file 1 [file microorganisms-09-01101-s001.zip › S2 L. amazonensis.xlsx]

## Sheet: L. amazonensis Ordenada
Host (Order)	N total	Organs /tissue analyzed	Method of detection (Target)	Total prevalence	Geographic area	Reference	Obs
Host (Order Carnivora)
Conepatus chinga (skunk)	2	Skin, Spleen, Liver, Blood	Inoculation to hamster, Isoenzyme typing, PCR (kDNA), hybridization	0.5	Bolivia	Tellería et al 1999
Host (Order Chiroptera)
Artibeus lituratus	62	Spleen, liver	nPCR (SSU)	0.016	Brazil	Savani et al 2010	Nectarivorous / Other method of detection with negative results: serology and culture
	n.s.	Spleen, skin	qPCR (kDNA), PCR (ITS1) + RFLP (n=3)	n.s.	Brazil	De Oliveira et al 2015	Nectarivorous
Artibeus planirostris	n.s.	Spleen, skin	qPCR (kDNA), PCR (ITS1) + RFLP (n=1)	n.s.	Brazil	De Oliveira et al 2015	Nectarivorous
Desmodus rotundus	n.s.	Spleen, skin	qPCR (kDNA), PCR (ITS1) + RFLP (n=4)	n.s.	Brazil	De Oliveira et al 2015	Haematofagous
Eumops glaucinus	12	Spleen, liver	nPCR (SSU)	0.083	Brazil	Savani et al 2010	Insectivorous / Other method of detection with negative results: serology and culture
	n.s.	Spleen, skin	qPCR (kDNA), PCR (ITS1) + RFLP (n=2)	n.s.	Brazil	De Oliveira et al 2015	Insectivorous
Eumops auripendulus	4	Spleen, liver	nPCR (SSU)	0.25	Brazil	Savani et al 2010	Insectivorous / Other method of detection with negative results: serology and culture
Eumops perotis	18	Blood	PCR (kDNA), PCR (Cytb) + sequencing	0.056	Brazil	Gómez-Hernández et al 2017	Insectivorous
Glossophaga soricina	141	Spleen,liver	nPCR (SSU) (1%), serology, culture	0.028	Brazil	Savani et al 2010	Insectivorous / Other method of detection with negative results: serology and culture
	212	Blood	PCR (kDNA), PCR (Cytb) + sequencing	0.042	Brazil	Gómez-Hernández et al 2017	Insectivorous
Molossus molossus	217	Spleen,liver	nPCR (SSU)	0.01	Brazil	Savani et al 2010	Insectivorous / Other method of detection with negative results: serology and culture
	61	Blood	PCR (kDNA), PCR (Cytb) + sequencing	0.016	Brazil	Gómez-Hernández et al 2017	Insectivorous
Molossus rufus	5	Spleen,liver	nPCR (SSU), serology, culture	0.01	Brazil	Savani et al 2010	Insectivorous
	n.s.	Spleen, skin	qPCR (kDNA), PCR (ITS1) + RFLP (n=5)	n.s.	Brazil	De Oliveira et al 2015
Myotis nigricans	34	Spleen,liver	nPCR (SSU)	0.029	Brazil	Savani et al 2010	Insectivorous/ Other methods of detection with negative results: serology and culture
	n.s.	Spleen	qPCR (kDNA), PCR (ITS1) + RFLP (n=1)	n.s.	Brazil	De Oliveira et al 2015	Insectivorous/ Other tissues analized with negative results: Skin
Nyctinomops laticaudatus	10	Spleen,liver	nPCR (SSUrDNA)	0.1	Brazil	Savani et al 2010	Insectivorous / Other method of detection with negative results: serology and culture
Phyllostomus hastatus	34	Blood	PCR (kDNA), PCR (Cytb) + sequencing	0.029	Brazil	Gómez-Hernández et al 2017	Omnivorous
Platyrrhinus lineatus	n.s.	Spleen	qPCR (kDNA), PCR (ITS1)+RFLP (n=2)	n.s.	Brazil	De Oliveira et al 2015	Omnivorous/ Other tissues analized with negative results: Skin
	11	Blood	PCR (kDNA), PCR (Cytb) + sequencing	0.182	Brazil	Gómez-Hernández et al 2017	Omnivorous
Sturnira lilium	4	Spleen,liver	nPCR (SSUrDNA)	0.25	Brazil	Savani et al 2010	Nectarivorous / Other method of detection with negative results: serology and culture
Host (Order Didelphimorphia)
Marmosa (Micoureus) paraguayanus (woolly mouse oposum)	95	Skin	PCR (kDNA) qPCR (kDNA) nPCR (SSU), PCR (G6PD) + sequencing	0.011	Brazil	Quintal et al, 2011
Host (Order Primates)
Alouatta caraya (black howler monkey)	109	Ear tissue	PCR (ITS) + RFLP + sequencing	0.028	Argentina	Martínez et al 2020
Ateles paniscus (spider monkey)	1	Blood	PCR (kDNA), PCR (ITS1) + RFLP	1	Brazil	Lima et al., 2012
Host (Order Rodentia)
Akodon spp.	14	Blood	PCR (kDNA), hybridization	0.071	Bolivia	Tellería et al 1999	Other tissues analized with negative results: skin,spleen,liver / Other method of detection with negative results: Inoculation to hamster, isoenzyme analysis
Necromys (sin. Bolomys) lasiurus	90	Ear skin	PCR (D7 24Sα rRNA), PCR (ITS) + sequencing (3,30%)	0.2	Brazil	Cardoso et al., 2015	Other tissues analized with negative results: blood
Oligoryzomys spp.	8	Blood	PCR (kDNA),hybridization	0.25	Bolivia	Tellería et al 1999	Other tissues analized with negative results: skin,spleen,liver / Other method of detection with negative results: Inoculation to hamster, isoenzyme analysis
Hylaeamis (Oryzomys) acritus	10	Tail skin	PCR (kDNA) + sequencing	0.333	Bolivia	Kerr et al 2006
Oryzomys nitidus	15	Tail skin	PCR (kDNA) + sequencing	0.133	Bolivia	Kerr et al 2006
BM: bone-marrow; Cytb: Cytochorme B; G6DP: glucose 6 phosphate dehydrogenase; ITS: Internal transcriber spacer; kDNA: kinetoplast DNA; nPCR: nested PCR; n.s.: not specified; qPCR: quantitative PCR; RFLP: Restriction Fragment Length Polymorphism; SSU: small subunit of ribosomal RNA.
