# Supplementary material for: A Systematic Review (1990–2021) of Wild Animals Infected with Zoonotic Leishmania
Source: Microorganisms. 2021 May 20;9(5):1101. doi: 10.3390/microorganisms9051101 (PMC8160881; doi:10.3390/microorganisms9051101)
Supplement: Supplementary file 1 [file microorganisms-09-01101-s001.zip › S3 L. mexicana.xlsx]

## Sheet: L. mexicana ordenada
Host (Order)	N total	Organs /tissue analyzed	Method of detection /prevalence	Total prevalence	Geographic area	Reference	Obs
Host (Order Carnivora)
Conepatus chinga rex (Molina´s hog-nosed skunk)	2	Skin, liver, spleen	Inoculation to hamster, isoenzyme analysis, hybridization	0.5	Bolivia	Tellería et al 1999
Urocyon cinereoargenteus (Gray fox)	7	Serum	ELISA	n.s.	Mexico	Zamora-Ledesma et al 2016
Host (Order Chiroptera)
Pteronotus personatus	4	Heart, liver, spleen, skin (n.s.)	PCR (kDNA), PCR (SSU)	0.25	Mexico	Berzunza-Cruz et al 2015
Artibeus jamaicensis	86	Heart, liver, spleen, skin (n.s.)	PCR (kDNA), PCR (SSU)	0.058	Mexico	Berzunza-Cruz et al 2015
Artibeus lituratus	41	Heart, liver, spleen, skin (n.s.)	PCR (kDNA), PCR (SSU)	0.073	Mexico	Berzunza-Cruz et al 2015
Carollia sowelli	45	Heart, liver, spleen, skin (n.s.)	PCR (kDNA), PCR (SSU)	0.044	Mexico	Berzunza-Cruz et al 2015
Choeroniscus godmani	13	Heart, liver, spleen, skin (n.s.)	PCR (kDNA), PCR (SSU)	0.231	Mexico	Berzunza-Cruz et al 2015
Desmodus rotundus	14	Heart, liver, spleen, skin (n.s.)	PCR (kDNA), PCR (SSU)	0.071	Mexico	Berzunza-Cruz et al 2015
Dermanura phaeotis	37	Heart, liver, spleen, skin (n.s.)	PCR (kDNA), PCR (SSU)	0.081	Mexico	Berzunza-Cruz et al 2015
Glossophaga commissarissi	8	Heart, liver, spleen, skin (n.s.)	PCR (kDNA), PCR (SSU)	0.75	Mexico	Berzunza-Cruz et al 2015
Glossophaga soricina	26	Heart, liver, spleen, skin (n.s.)	PCR (kDNA), PCR (SSU)	0.269	Mexico	Berzunza-Cruz et al 2015
Leptonycteris curasoae	2	Heart, liver, spleen, skin (n.s.)	PCR (kDNA), PCR (SSU)	0.5	Mexico	Berzunza-Cruz et al 2015
Phyllostomus discolor	1	Heart, liver, spleen, skin (n.s.)	PCR (kDNA), PCR (SSU)	1	Mexico	Berzunza-Cruz et al 2015
Stumira lilium	63	Heart, liver, spleen, skin (n.s.)	PCR (kDNA), PCR (SSU)	0.111	Mexico	Berzunza-Cruz et al 2015
Stumira ludovici	25	Heart, liver, spleen, skin (n.s.)	PCR (kDNA), PCR (SSU)	0.04	Mexico	Berzunza-Cruz et al 2015
Host (Order Didelphimorphia)
Marmosa mexicana (Mexican mouse opossum)	3	Base of the tail	PCR (kDNA)	0.667	Mexico	Van Wynsbergue et al 2009	Other method of detection with negative results: culture
Host (Order Pilosa)
Tamandua mexicana (Northern tamandua)	16	Spleen, LN, liver, lung, kidney	PCR (ALAT), PCR (ITS1)+ sequencing	n.s.	Mexico	Muñoz-García et al 2019
Host (Order Primata)
Alouatta palliata (Mantled howler monkey)	40	Serum	ELISA, IFAT, WB	0.05	Mexico	Rovirosa-Hernández et al 2013
Alouatta pigra (Guatemalan black howler)	40	Serum	ELISA, IFAT, WB	0.375	Mexico	Rovirosa-Hernández et al 2013
Host (Order Rodentia)
Heteromys gaumeri	82	Base of the tail	PCR (kDNA)	0.463	Mexico	van Wynsberghe et al 2009	Other method of detection with negative results: culture
Heteromys desmarestianus	9	Base of the tail	PCR (kDNA)	1	Mexico	van Wynsberghe et al 2009	Other method of detection with negative results: culture
Neotoma micropus (woodrat)	192	Skin	Culture (7.3%), PCR (n=8)	0.5	USA	Kerr et al 1995	skin lesions
	405	Ear tissue	PCR (kDNA), Culture of lesions, isoenzyme analysis of cultures	0.147	USA	Raymond et al 2003
Neotoma floridana (eastern woodrat)	1	ear, foot	smears, PCR	1	USA	McHugh et al., 2003	Skin lesions of ears and swollen feet
Oryzomys melanotis	8	Base of the tail	Parasite isolation, Mab, IFAT	1	Mexico	Canto-Lara et al 1999
	20	Skin lesion	Culture	0.65	Mexico	Chable-Santos et al 1995	Other method of detection with negative results: culture, Mab / Other tissues analized with negative results: spleen, liver
	12	Base of the tail (100%), liver (25%), spleen (16.7%)	Culture, smear (25%)	1	Mexico	Van Wynsbergue et al 2009
	13	Base of the tail	PCR (kDNA)	0.846	Mexico	Canto-Lara et al 1999	Other method of detection with negative results: culture
Ototylomis pyllotis	6	Base of the tail	Parasite isolation, Mab, IFAT	1	Mexico	Canto-Lara et al 1999
	53	Base of the tail	Culture, PCR (kDNA)	0.755	Mexico	Van Wynsbergue et al 2000
	9	Base of the tail (100%), liver (11.1%)	Culture, smear (11.1%)	1	Mexico	Van Wynsbergue et al 2009	Other tissues analized with negative results: spleen, heart, kidney
Peromyscus attwateri	1	Skin	PCR (ITS1) + sequencing	n.s.	USA	Kipp et al 2016
Peromyscus yucatanicus	35	Base of the tail	Culture, PCR (kDNA)	0.286	Mexico	Van Wynsbergue et al 2000
	6	Base of the tail (100%), liver (66.7%), spleen (66.7%), kidney (66.7%), heart (66.7%)	Culture, smear (66.7%)	1	Mexico	Van Wynsbergue et al 2000
Rattus rattus (Black rat)	68	Blood	Culture, PCR (kDNA) + RFLP	0.029	Venezuela	de Lima et al., 2020	Other tissues analized with negative results: skin, liver/ Other method of detection with negative results: hybridization
	21	Blood	PCR (kDNA)	0.19	Brazil	Oliveira et al., 2005	Other tissues analized with negative results: skin / Other method of detection with negative results: hybridization
Reithrodontomys gracilis	9	Base of the tail	PCR (kDNA)	0.666	Mexico	Van Wynsbergue et al 2009	Other method of detection with negative results: culture
Sigmodon hispidus (Cotton rat)	34	Skin lesion	Culture	0.588	Mexico	Chable-Santos et al 1995	Other method of detection with negative results: smear, Mab / Other tissues analized with negative results: spleen, liver
	2	Base of the tail	Parasite isolation, Mab, IFAT	1	Mexico	Canto-Lara et al 1999
	2	Base of the tail (100%), liver (100%), spleen (50%)	Culture, smear	1	Mexico	Van Wynsbergue et al 2009
	21	Base of the tail	PCR (kDNA)	0.286	Mexico	Van Wynsbergue et al 2000	Other method of detection with negative results: culture
Trichomys apereoides	18	Blood	PCR (kDNA)	0.278	Brazil	Oliveira et al 2005	Other method of detection with negative results: hybridization / Other tissues analized with negative results: skin
ALAT: alanine transaminase; ELISA: Enzyme immune assay; IFAT: Immunofluorescence assay; WB: Western blot; ITS: Internal transcriber spacer; kDNA: kinetoplast DNA; LN: lymph node; Mab: monoclonal antibodies; n.s.: not specified; SSU: small subunit of ribosomal RNA; RFLP: restriction fragment length polymorphism
