# Supplementary material for: A Systematic Review (1990–2021) of Wild Animals Infected with Zoonotic Leishmania
Source: Microorganisms. 2021 May 20;9(5):1101. doi: 10.3390/microorganisms9051101 (PMC8160881; doi:10.3390/microorganisms9051101)
Supplement: Supplementary file 1 [file microorganisms-09-01101-s001.zip › S5 Leishmania Europe Africa Asia rev.xlsx]

## Sheet: L. infantum
Host (Order)	N total	Organs /tissue analyzed	Method of detection (Target) (positives)	Total prevalence	Geographic area	Reference	Obs
Host (Order Carnivora)
Canis aureus (Gold jackal)	77	Blood	qPCR (ITS1) + Sequencing, PCR (kDNA)	0.078	Israel	Talmi- Frank et al., 2010	No clinical sings
	39	Serum	rk39 Ag	0.026	Georgia	Babuadze et al., 2014
	60	Serum, LN, spleen, liver	Serology (7/60), smear, culture (9,09%), PCR (α-tubulin and GAPDH) + Sequencing (1/1)	0.116	Iran	Mohebali et al., 2016	DNA from smear and culture
	36	BM	PCR (ITS1) + Sequencing	0.0303	Romania	Mitková et al., 2017
Canis lupus (Wolf)	1	LN	PCR (Cytb) + Sequencing	1	Croatia	Beck et al., 2008
	33	Blood/ serum	qPCR (kDNA) / ELISA (6%)	0.09	Spain	Sastre et al., 2008
	39	Spleen, blood	PCR (kDNA) + RFLP	0.205	Spain	Sobrino et al., 2008	No clinical sings/ Other method of detection with negative results: WB / Other tissues analized with negative results: Serum
	49	Hair	qPCR (kDNA)	0.0408	Spain	Muñoz- Madrid et al., 2013
	88	LN	PCR (kDNA)	0.46	Spain	Oleaga et al., 2015	No clinical sings / Other method of detection with negative results: ELISA / Other tissues analized with negative results: Serum
	102	Spleen	PCR (kDNA) + Sequencing	0.333	Spain	Oleaga et al., 2018	Skin lesions
	3	Skin	qPCR (kDNA) + RFLP + Sequencing	0.33	Spain	Risueño et al., 2018	No clinical sings
	2	Spleen, liver, skin	PCR (kDNA & ITS2) + RFLP	0.5	Spain	Ortuño et al. 2019
	33	Spleen	PCR (kDNA) + Sequencing	0.25	Italy	Battisti et al., 2020
Felis silvestris (Wild cat)	4	Liver+ Spleen (macerate)	qPCR (kDNA), PCR (ITS2) + Sequencing	0.25	Spain	Del Río et al., 2014	No clinical sings
	3	Spleen	PCR (kDNA) + Sequencing	1	Spain	Oleaga et al., 2018	No clinical sings
	4	Skin	qPCR (kDNA) + RFLP + Sequencing	0.25	Spain	Risueño et al., 2018	No clinical sings / Other tissues analized with negative results: Spleen, liver
Genetta genetta (Genet)	4	Spleen, blood	PCR (kDNA) + RFLP	0.25	Spain	Sobrino et al., 2008	Other method of detection with negative results: WB / Other tissues analized with negative results: Serum
	10	Blood and/ or spleen	PCR (kDNA) + RFLP	0.1	Spain	Millán et al., 2011	No clinical sings
	10	Liver+ Spleen (macerate)	qPCR (kDNA), PCR (ITS2) + Sequencing	0.4	Spain	Del Río et al., 2014	No clinical sings
	4	Spleen	PCR (kDNA) + Sequencing	0.75	Spain	Oleaga et al., 2018	No clinical sings
	1	Skin	qPCR (kDNA) + RFLP + Sequencing	1	Spain	Risueño et al., 2018	No clinical sings
	1	Spleen, liver or skin	PCR (kDNA), PCR (ITS2) + RFLP	1	Spain	Ortuño et al. 2019
Herpestes ichneumon (Egyptian mongooSr)	7	Spleen, blood	PCR (kDNA) + RFLP	0.286	Spain	Sobrino et al., 2008	Other method of detection with negative results: WB / Other tissues analized with negative results: Serum
	106	Spleen	PCR (kDNA) + Sequencing, PCR (ITS1)	0.0471	Portugal	Gomes et al., 2020
Lutra lutra (Otter)	10	Spleen	PCR (kDNA) + Sequencing	0.7	Spain	Oleaga et al., 2018	No clinical sings
Lynx pardinus (Iberian lynx)	4	Spleen, blood	PCR (kDNA) + RFLP	0.25	Spain	Sobrino et al., 2008	Other method of detection with negative results: WB / Other tissues analized with negative results: Serum
Martes foina (Stone marten)	3	Hair	qPCR (kDNA)	1	Spain	Muñoz- Madrid et al., 2013
	21	Liver+ Spleen (macerate)	qPCR (kDNA), PCR (ITS2) + Sequencing	0.29	Spain	Del Río et al., 2014	No clinical sings
	3	Spleen	PCR (kDNA) + Sequencing	0.67	Spain	Oleaga et al., 2018	No clinical sings
	10	Skin, spleen and/or liver	qPCR (kDNA) + RFLP + Sequencing	0.3	Spain	Risueño et al., 2018	No clinical sings
		Organs (Spleen, liver, LN)	qPCR (kDNA)
	3	Spleen, liver or skin	PCR (kDNA). PCR (ITS2) + RFLP	1	Spain	Ortuño et al. 2019
	4	Spleen, liver	qPCR (kDNA)	0.5	Spain	Alcover et al., 2020
Martes martes (Pine marten)	23	Blood and/ or spleen	PCR (kDNA) + RFLP	0.39	Spain	Millán et al., 2011	No clinical sings
	10	Liver+ Spleen (macerate)	qPCR (kDNA), PCR (ITS2) + Sequencing	0.3	Spain	Del Río et al., 2014	No clinical sings
	8	Spleen	PCR (kDNA) + Sequencing	0.62	Spain	Oleaga et al., 2018	No clinical sings
Meles meles (Badger)	53	Liver+ Spleen (macerate)	qPCR (kDNA), PCR (ITS2) + Sequencing	0.26	Spain	Del Río et al., 2014	No clinical sings
	45	Spleen	PCR (kDNA) + Sequencing	0.53	Italy	Battisti et al., 2020
Mustela lutreola (Mink)	2	Liver+ Spleen (macerate)	qPCR (kDNA), PCR (ITS2) + Sequencing	0.5	Spain	Del Río et al., 2014	No clinical sings
	95	Serum, spleen	ELISA (20%),PCR (ITS1)	0.021	Greece	Tsakmakidis et al., 2019	No clinical sings /Other method of detection with negative results: Smear
Mustela putorius (Pole cat)	4	Liver+ Spleen (macerate)	qPCR (kDNA), PCR (ITS2) + Sequencing	0.25	Spain	Del Río et al., 2014	No clinical sings
Mustela vison	1	Spleen, liver	qPCR (kDNA)	1	Spain	Alcover et al., 2020
Panthera tigris (Tiger)	20	LN, swabs (oral, nasal, conjunctiva), serum	qPCR (kDNA) (5/20), IFAT (9/20, > 1:40)	0.45	Italy	Calavera et al.,	No clinical signs, ontly two animals with IFAT titers > 1:160
Sciurus vulgaris	25	Spleen (3/21), skin (2/12), liver (3/25)	qPCR (kDNA)	0.2	Spain	Alcover et al., 2020
Ursus arctos (Brown bear)	1	Spleen, liver, skin	PCR (kDNA), PCR (ITS2) + RFLP	1	Spain	Ortuño et al. 2019
Vulpes vulpes (Fox)	50	Serum	ELISA (9/50), IFAT (4/9)	0.18	Italy	Mancianti et al., 1994	No clinical signs
	67	Spleen	PCR (Repeat region)	0.746	Spain	Criado-Fornelio et al., 2000
	50	Skin(34%), LN(40%), BM(40%)	PCR (kDNA)	0.4	Italy	Dipineto et al., 2007
	162	Spleen, blood/ serum	WB (2,1%), PCR (kDNA) + RFLP	0.141	Spain	Sobrino et al., 2008
	9	Hair	qPCR (kDNA)	0.666	Spain	Muñoz- Madrid et al., 2013
	38	Serum	rk39 Ag	0.026	Georgia	Babuadze et al., 2014
	92	Spleen (7/92), liver (2/38)	qPCR	0.09	France	Davoust et al., 2014	No clinical sings / Other tissues analized with negative results: Skin, kidney
	48	Liver+ Spleen (macerate)	qPCR (kDNA), PCR (ITS2) + Sequencing	0.29	Spain	Del Río et al., 2014	No clinical sings
	47	Blood (1/47)/ serum (3/9), spleen (23/47), BM (2/47), LN (2/47)	ELISA, PCR (Repeat region) (59,5%), PCR (ITS1) + RFLP	0.595	Greece	Karayiannis et al., 2015	No clinical sings n= 17 / Clinical signs n= 30
	400	n.s.	n.s.	0.12	Spain	Lledó et al., 2015
	21	Serum, LN, spleen, liver	Serology (6/21), Smear & culture (12,5%), PCR (α-tubulin and GAPDH) + Sequencing (1/1)	0.2857	Iran	Mohebali et al., 2016	DNA from smear and culture
	13	Spleen	PCR (kDNA) + Sequencing	0.46	Spain	Oleaga et al., 2018	No clinical sings
	69	Skin, spleen, liver	qPCR (kDNA) + RFLP + Sequencing	0.45	Spain	Risueño et al., 2018	No clinical signs
	7	Skin, spleen, LN	qPCR (kDNA)	0.286	Italy	Abbate et al., 2019
	26	Spleen, liver, skin	PCR (kDNA) + RFLP (19%), PCR (ITS2) + RFLP	0.73	Spain	Ortuño et al. 2019
	157	Spleen	PCR (kDNA) + Sequencing	0.1226	Italy	Battisti et al., 2020
	93	Spleen	qPCR (kDNA), PCR (ITS1) + Sequencing	0.15	France	Medkour et al., 2020
Host (Order Chiroptera)
Pipistrellus pipistrellus (Common urban bat)	27	Spleen (51,85%), hair (25,92%), blood clot (22,2%)	PCR (Repeat region) + Sequencing	0.592	Spain	Azami- Conesa et al., 2020
Host (Order Diprotodontia)
Macropus rufogriseus (Bennett’s wallaby)	12	Blood/ serum, liver, LN, skin, kidney, spleen, lung	rk39 (1/10), PCR( ITS1) + Sequencing, PCR (ITS2) (4/12)+ Sequencing	0.3333	Spain	Montoya et al., 2016	Other tissues analized with negative results: BM
Host (Order Eulipotyphla)
Atelerix algirus (Algerian hedgehog)	6	Spleen (3/6), kidney (1/5)	PCR ( kDNA) (4/6) / PCR ITS1 + Sequencing + RFLP / nPCR (Repeat region) + Sequencing + RFLP (3/6) / PCR (miniExon) + Sequencing + RFLP	1	Tunisia	Chemkhi et al., 2015	Other tissues analized with negative results: Liver, heart
	11	Liver, spleen, kidney, heart ,LN, eye swab, blood	Smear (4/11), PCR (kDNA, SSU) + sequencing, nPCR (Repeat region) + RFLP + Sequencing	1	Tunisia	Souguir-Omrani et al., 2018	No clinical sings
Erinaceus europaeus (European hedgehog)	1	Hair	qPCR (kDNA)	1	Spain	Muñoz- Madrid et al., 2013
	64	Serum (6/47)/ spleen (19/51), skin (5/50)	ELISA, qPCR (kDNA)	0.344	Spain	Alcover et al., 2020
Host (Order Lagomorpha)
Lepus europaeus (European hare)	16	Spleen	PCR (kDNA) + RFLP	43,6% (european+iberian hares)	Spain	Ruiz- Fons ert al., 2013
	222	Serum	IFAT	0.009	Italy	Ebani et al., 2016
	51	Blood	PCR (ITS1) + Sequencing	0.098	Italy	Rocchigiani et al., 2018
	56	Serum, spleen	Smear, ELISA (6,7%),PCR (ITS1)	0.036	Greece	Tsakmakidis et al., 2019	No clinical sings
Lepus granatensis (Iberian hare)	76	Spleen	PCR (kDNA) + RFLP	43,6% (european+iberian hares)	Spain	Ruiz- Fons ert al., 2013
	69	Spleen, skin, hair, serum	IFAT (21,31%) , qPCR (kDNA), nPCR (SSU)	0.1014	Spain	Ortega et al., 2017	Other method of detection with negative results: Culture
	7	Serum, spleen, skin	IFAT (14,29%), DFA (85,71%), qPCR (100%)	1	Spain	Ortega- Garcia et al., 2019
Oryctolagus cuniculus (European rabbit)	162	Spleen, serum	qPCR (kDNA), ELISA (3%)	0.006	Spain	Chitimia et al., 2011	Other tissues analized with negative results: Blood, LN, Skin, BM, liver, kidney, heart, pancreas and vulva
	150	Blood/ serum, BM, liver, spleen, heart, skin	PCR (ITS1) + RFLP (10,9%) / ELISA (13,4%) / Smear (2/10)	0.207	Spain	Díaz- Sáez et al., 2014	Skin lesions
	221	Spleen, skin, hair & serum	Culture (12%), IFAT (57,37%), qPCR (kDNA), nPCR (SSU)	0.2624	Spain	Ortega et al., 2017
	80	Skin, spleen and/or liver	qPCR (kDNA) + RFLP + Sequencing	0.3	Spain	Risueño et al., 2018	No clinical signs
	71	Skin, spleen, serum and LN	qPCR (kDNA), rk39 L. donovani complex (2,5%)	0.042	Italy	Abbate et al., 2019	Other method of detection with negative results: Smear
	52	Spleen, skin	IFAT, DFA (36,54%), qPCR (13,46%)	0.3654	Spain	Ortega- Garcia et al., 2019	Other method of detection with positive results: histopathology
	17	Spleen, liver or skin	PCR (kDNA) + RFLP (47%), PCR (ITS2) + RFLP	0.59	Spain	Ortuño et al. 2019
	116	Serum, spleen	ELISA(7,6%),PCR (ITS1)	0.026	Greece	Tsakmakidis et al., 2019	No clinical sings / Other method of detection with negative results: Smear
Host (Order Primates)
Pongo pygmaeus (North West Bornean Orangutan)	2	BM, serum	Microscopy, IFAT, nPCR (ITS1)	1	Spain	Miró et al., 2018	Clinical signs of VL
Host (Order Rodentia)
Apodemus sylvaticus (Wood mouse)	24	Liver, spleen, BM, skin	Smear (2/24), culture (1/24), PCR (ITS1) + Sequencing, PCR-ELISA (kDNA) (5/24)	0.208	Spain	Navea- Pérez at al., 2015	Other tissues analized with negative results: Blood
	15	Skin, spleen and/or liver	qPCR (kDNA) + RFLP + Sequencing	0.2	Spain	Risueño et al., 2018	No clinical signs
	2	Spleen, liver or skin	PCR (ITS2) + RFLP	0.5	Spain	Ortuño et al. 2019
Crocidura russula (White- toothed shrew)	15	Blood and/ or spleen	qPCR (kDNA) (2/15)	0.133	Spain	Millán et al., 2018
Mus musculus (House mouse)	27	Skin, spleen, liver	qPCR (kDNA) + Sequencing (9/27) / Smear (8/27)	0.333	Portugal	Helhazar et al., 2013	Skin lesions
	4	Blood, BM, skin	PCR (ITS1) + Sequencing, PCR-ELISA (kDNA) (2/4)	0.5	Spain	Navea- Pérez at al., 2015	Other method of detection with negative results: Smear, culture / Other tissues analized with negative results: Liver, spleen
	50	Skin (9/50), skin lesion (3/50)	nPCR (SSU), nPCR (ITS1) + sequencing	0.22	Morocco	Echchakery et al., 2017	Skin lesions / Other tissues analized with negative results: Liver, spleen
Mus spretus (Algerian mouse)	23	Blood and/ or spleen	qPCR (kDNA) (1/23)	0.043	Spain	Millán et al., 2018
	35	Serum (3/13)/ spleen (10/35), skin (5/35 ), liver (6/35)	ELISA / qPCR (kDNA)	0.4285	Spain	Alcover et al., 2020
Nesokia indica	95	Spleen, skin	Smear (72,6%), nPCR (kDNA)	0.39	Iran	Pourmohammadi et al., 2017	DNA from smear/ reference strains to id
Rattus norvegicus (Brown rat)	16	Spleen	nPCR + Sequencing	0.059	Greece	Papadogiannakis et al., 2010
	3	Liver, spleen	Smear (1/3)	0.33	Portugal	Helhazar et al., 2013	Skin lesions/ Other method of detection with negative results: qPCR (kDNA)
	6	Hair	qPCR (kDNA)	0.3333	Spain	Muñoz- Madrid et al., 2013
	9	Skin (4/80), skin lesion (2/80), liver (2/80), Spleen (2/80)	nPCR (SSU), nPCR (ITS1) + sequencing	0.333	Morocco	Echchakery et al., 2017	Skin lesions
	5	Spleen, liver, skin	PCR (ITS2) + RFLP, PCR (kDNA); RFLP (40%)	1	Spain	Ortuño et al. 2019
Rattus rattus (Black rat)	22	Skin, liver, spleen	Inoculation in hamsters (4/14), Isoenzyme (1/4)	0.1818	Saudi Arabia	Ibrahim et al., 1992	Clinical signs / Other method of detection with negative results: Smear, culture
	78	Spleen	PCR (kDNA) + Sequencing	0.155	Italy	Zanet et al., 2014
	9	Blood, liver, BM & skin	Smear (2/9), culture, PCR (ITS1) + Sequencing, PCR-ELISA (kDNA) (3/9)	0.333	Spain	Navea- Pérez at al., 2015	Other tissues analized with negative results: Spleen
	80	Liver (1/9), spleen (1/9)	nPCR (SSU), nPCR (ITS1) + sequencing	0.075	Morocco	Echchakery et al., 2017	Skin lesions/ Other tissues analized with negative results: Skin
BM: bone-marrow; DFA: Direct Fluorescen Antibody assay; GADPH: glyceraldehyde phosphate dehydrogenase; HSP70: heat shock protein 70kDa; ELISA: Enzyme immune assay; IFAT: Immunofluorescence assay; ITS: Internal transcriber spacer; kDNA: kinetoplast DNA; LN: lymph node; nPCR: nested PCR; qPCR: quantitative PCR; RFLP: Restriction Fragment Length Polymorphism; SSU: small subunit of ribosomal RNA; WB:…

## Sheet: L. donovani
Host (Order)	N total	Organs /tissue analyzed	Method of detection (Target) (positives)	Total prevalence	Geographic area	Reference	Obs
Host (Order Lagomorpha)
Lepus europaeus (European hare)	166	Spleen	nPCR (ITS1) + Sequencing	0.2349	Greece	Tsokana et al., 2016	L. donovani complex
Host (Order Rodentia)
Arvicanthis niloticus (African grass rat)	73	Serum	DAT (5,50%), ELISA (4,10%)	0.055	Sudan	Mukhtar et al., 2000	Other method of detection with negative results: Culture / Other tissues analized with negative results: Skin, liver, spleen, BM
	46	Spleen	qPCR (kDNA) + Sequencing, PCR (ITS1) + Sequencing	0.174	Ethiopia	Kassahun et al., 2015
Gerbilliscus nigricaudus	26	Spleen	qPCR (kDNA) + Sequencing, PCR (ITS1) + Sequencing	0.077	Ethiopia	Kassahun et al., 2015	L. donovani complex
Mastomys erythroleucus	117	Spleen	qPCR (kDNA) + Sequencing, PCR (ITS1) + Sequencing	0.153	Ethiopia	Kassahun et al., 2015	L. donovani complex
Rattus rattus (Black rat)	22	Skin, Liver, Spleen	Inoculation in hamsters (4/14), Isoenzyme (3/4)	0.1818	Saudi Arabia	Ibrahim et al., 1992	Clinical signs/ Other method of detection with negative results: Smear, culture
BM: bone-marrow; DFA: Direct Fluorescen Antibody assay; DAT: direct aglutination test; ELISA: Enzyme immune assay; ITS: Internal transcriber spacer; kDNA: kinetoplast DNA; nPCR: nested PCR; qPCR: quantitative PCR.

## Sheet: L. major
Host (Order)	N total	Organs /tissue analyzed	Method of detection (Target) (positives)	Total prevalence	Geographic area	Reference	Obs
Host (Order Chiroptera)
Nycteris hispida	1	Spleen	qPCR (kDNA) + Sequencing, qPCR (ITS1) + Sequencing	1	Ethiopia	Kassahun et al., 2015	Secuenciaron con kDNA pero las secuencias eran muy malas y secuenciaron con ITS1
Host (Order Eulipotyphla)
Atelerix algirus (Algerian hedgehog)	19	Serum, Spleen, Skin	ELISA (26,3%), WB (31,6%), qPCR (kDNA) (5,3%), PCR (ITS1) + RFLP, nPCR (kDNA)	0.368	Algeria	Tomás- Pérez et al., 2014	No clinical signs / Other tissues analized with negative results: Blood
	6	Liver (4/6), spleen (1/6), heart (3/6), kidney (2/5)	PCR ( kDNA) (2/6) / PCR ITS1 + Sequencing + RFLP (1/6) / nPCR Repeat region + Sequencing + RFLP (6/6) / PCR (miniExon) + Sequencing + RFLP (1/6)	1	Tunisia	Chemkhi et al., 2015
	11	Liver (9/11), spleen (11/11), kidney (10/11), heart (5/11) ,LN (7/11), eye swab (7/7), blood (9/10)	Smear (4/11), PCR (kDNA, SSU) + sequencing, nPCR (repeat region) + RFLP + Sequencing	1	Tunisia	Souguir-Omrani et al., 2018	No clinical sings
Hemiechinus auritus (Long-eared hedgehogs)	3	Skin	Smear (1/3), nPCR (ITS1) + Sequencing	0.333	Iran	Rouhani et al., 2014	Other method of detection with negative results: Culture, Inoculation in Bald/C mice
	15	Skin, liver, spleen	Smear, Semi-nPCR (kDNA) (40%)	0.533	Iran	Pourmohammadi & Mohammadi-Azni, 2019	DNA from smear/Reference strain to id/ No clinical sings
Paraechinus aethiopicus	5	Serum, spleen, skin	ELISA (29,2%), WB (20%), qPCR (kDNA) (40%), PCR (ITS1) + RFLP	0.4	Algeria	Tomás- Pérez et al., 2014	No clinical signs/ Other tissues analized with negative results: Blood
	1	Liver, kidney ,LN, eye swab, blood	PCR (kDNA, SSU) + sequencing, nPCR (repeat region) + RFLP + Sequencing	1	Tunisia	Souguir-Omrani et al., 2018	No clinical sings/ Other tissues analized with negative results: spleen, heart
Host (Order Primates)
Cercopithecus mitis (Syke´s monkeys)	64	Serum	ELISA (67,20%), WB (37,50%)	0.672	Kenya	Gicheru et al., 2009
Chlorocebus aethiops (Vervet monkeys)	213	Serum	ELISA (60,60%), WB (47,90%)	0.606	Kenya	Gicheru et al., 2009
	57		Recall Lymphocites Proliferation Assay	0.298
Gorilla gorilla (Gorilla)	91	Feces	qPCR (18S), PCR (18S) + Sequencing, PCR (ITS) + Sequencing, PCR (Cytb) + Sequencing	0.132	Cameroon	Hamad et al., 2015
Papio cynocephalus anubis (Olive baboons)	101	Serum	ELISA (77,20%), WB (48,50%)	0.772	Kenya	Gicheru et al., 2009
Host (Order Rodentia)
Gerbillus nanus	17	Skin, liver, spleen	Smear (5,9%), PCR (kDNA)	0.118	Iran	Azizi et al., 2011	DNA from smear/Reference strain to id/ No especifica qué órgano es el positivo
Meriones hurrianae	26	Skin, liver, spleen	Smear (3,8%), PCR (kDNA)	0.077	Iran	Azizi et al., 2011	DNA from smear/Reference strain to id/ No especifica qué órgano es el positivo
Meriones libycus	56	Skin	Smear (11/56), PCR (kDNA)	1	Iran	Moemenbellah et al., 2003	DNA from smear/ Reference strain to id/ Skin lesions
	29	Spleen, liver	Smear (15/29), PCR (kDNA) (50%)	0.517	Iran	Pourmohammadi et al., 2008	DNA from smear/ Reference strain to id
	171	Skin	Smear (45/171), Culture (2/171), Inoculation in BALB/c mice (5/171), PCR (ITS1) + RFLP + Sequencing	0.31	Iran	Akhoundi et al., 2013	DNA from smear/ Reference strain to id/ No clinical signs
	8	Skin	Smear (1/8), Inoculation in hamsters + Culture (1/8), PCR (ITS1) + RFLP (1/8), Semi- nPCR (kDNA) (1/8), PCR (Cytb) + Sequencing (1/8)	0.125	Iran	Najafzadeh et al., 2014	DNA from smear
	19	Skin	Smear (3/5), Inoculation of BALB/c mice (1/5), nPCR (ITS1) + Sequencing (8/19)	0.421	Iran	Rouhani et al., 2014	Other method of detection with negative results: Culture
	87	Liver, spleen, skin	Smear, nPCR	0.057	Iran	Masoumeh et al., 2014	DNA from smear/ Reference strain to id
	14	Skin	Smear (8/14), nPCR (ITS2) + RFLP (50%)	0.5714	Iran	Nezamzadeh-Ezhiyeh et al., 2021	DNA from smear
Meriones persicus	27	Skin	Smear (7/27), PCR (ITS1) + RFLP + Sequencing	0.33	Iran	Akhoundi et al., 2013	DNA from smear/ Reference strain to id/ No clinical signs/ Other method of detection with negative results: Culture, inoculation in BALB/c mice
Meriones tristrami	36	Skin	Culture, PCR (ITS1) + RFLP	0.583	Israel	Faiman et al., 2013	No clinical signs
Microtus guentheri	164	Skin	Culture, PCR (ITS1) + RFLP	0.165	Israel	Faiman et al., 2013	No clinical signs
Microtus socialis	2	Skin, liver, spleen	Smear	0.5	Iran	Pourmohammadi et al., 2017	DNA from smear/ Reference strain to id/ Other method of detection with negative results: nPCR (kDNA)
Mus musculus (House mouse)	44	Skin	Culture, PCR (ITS1) + RFLP	0.023	Israel	Faiman et al., 2013	No clinical signs
	3	Skin, liver, spleen	Smear	0.33	Iran	Pourmohammadi et al., 2017	DNA from smear/ Reference strain to id/ Other method of detection with negative results: nPCR (kDNA)
Nesokia indica	298	Spleen, liver	Smear (61,40%), PCR (kDNA) (26/4)	0.634	Iran	Pourmohammadi et al., 2008	DNA from smear/ Reference strain to id
	12	Skin	Smear (1/12), PCR (ITS1) + RFLP + Sequencing	0.08	Iran	Akhoundi et al., 2013	DNA from smear/ Reference strain to id/ No clinical signs/ Other method of detection with negative results: Culture, inoculation in BALB/c mice
	95	Skin, liver, spleen	Smear (73%), nPCR (kDNA)	0.385	Iran	Pourmohammadi et al., 2017	DNA from smear/ Reference strain to id
Rhombomys opimus (Great gerbil)	325	Skin	Smear (48/325), Inoculation in BALB/c mice (30/325), PCR (ITS1) + RFLP + Sequencing	0.35	Iran	Akhoundi et al., 2013	DNA from smear/ Reference strain to id/ No clinical signs / Other method of detection with negative results: Culture
	55	Skin	Smear (1/55), Inoculation in hamsters + Culture (1/55), PCR (ITS1) + RFLP (2/55), Semi- nPCR (kDNA) (2/55), PCR (Cytb) + Sequencing (3/55)	0.134	Iran	Najafzadeh et al., 2014	DNA from smear
Tatera indica	27	Skin, liver, spleen	Smear (3,7%), PCR (kDNA)	0.037	Iran	Azizi et al., 2011	DNA from smear/Reference strain to id
	37	Skin	Smear (7/37), Culture, Inoculation in BALB/c mice, PCR (ITS1) + RFLP + Sequencing	0.24	Iran	Akhoundi et al., 2013	DNA from smear/ Reference strain to id/ No clinical signs/ Other method of detection with negative results: Culture, inoculation in BALB/c mice
	5	Skin	Semi nPCR (kDNA) + Sequencing (1/5), PCR (Cytb)	0.5	Iran	Najafzadeh et al., 2014	DNA from smear/ Other method of detection with negative results: Smear, inoculation in BALB/c mice, culture, PCR (ITS1)
BM: bone-marrow; ELISA: Enzyme immune assay; ITS: Internal transcriber spacer; kDNA: kinetoplast DNA; LN: lymph node; nPCR: nested PCR; qPCR: quantitative PCR; RFLP: Restriction Fragment Length Polymorphism; SSU: small subunit of ribosomal RNA; WB: western blot.

## Sheet: L. tropica
Host (Order)	N total	Organs /tissue analyzed	Method of detection	Total prevalence	Geographic area	Reference	Obs
Host (Order Carnivora)
Canis aureus (Gold jackal)	77	Skin, Spleen	qPCR (ITS1) + Sequencing, PCR (kDNA)	0.078	Israel	Talmi- Frank et al., 2010	No clinical sings
Vulpes vulpes (Fox)	25	Skin,Spleen	qPCR (ITS1) + Sequencing, PCR (kDNA)	0.08	Israel	Talmi- Frank et al., 2010	No clinical sings
Host (Order Chiroptera)
Cardioderma cor	1	Spleen	qPCR (kDNA) + Sequencing, qPCR (ITS1) + Sequencing	1	Ethiopia	Kassahun et al., 2015
Host (Order Rodentia)
Acomys sp.	141	Spleen	qPCR (kDNA) + Sequencing, qPCR (ITS1) + Sequencing	0.099	Ethiopia	Kassahun et al., 2015
Arvicanthis niloticus (African grass rat)	46	Spleen	qPCR (kDNA) + Sequencing, qPCR (ITS1) + Sequencing	0.174	Ethiopia	Kassahun et al., 2015
Gerbillus Andersoni	7	Spleen	Smear, Culture, Inoculation in hamsters and BALB/c mice, PCR (ITS1) + Sequencing	0.1428	Egypt	Doha et al., 2014	Clinical signs
Gerbillus nanus	5	Spleen	qPCR (kDNA) + Sequencing, qPCR (ITS1) + Sequencing	0.2	Ethiopia	Kassahun et al., 2015
Gerbillus pyramidum	11	Spleen	Smear, Culture, Inoculation in hamsters and BALB/c mice, PCR (ITS1) + Sequencing	0.273	Egypt	Doha et al., 2014	Clinical signs
Mus musculus (House mouse)	50	Skin	nPCR (SSU), nPCR (ITS1) + Sequencing	0.22	Morocco	Echchakery et al., 2017	Skin lesions/ Other tissues analized with negative results: Liver, spleen, BM
Rattus rattus (Black rat)	1	Isolates	Hibridization	1	Kenya	Massamba et al., 1998
BM: bone-marrow; ELISA: Enzyme immune assay; ITS: Internal transcriber spacer; kDNA: kinetoplast DNA; LN: lymph node; nPCR: nested PCR; qPCR: quantitative PCR; SSU: small subunit of ribosomal RNA.

## Sheet: Leishmania spp.
Host (Order)	N total	Organs /tissue analyzed	Method of detection	Total prevalence	Geographic area	Reference	Obs
Host (Order Carnivora)
Felis margarita (Sand cat)	10	Liver, spleen	IHA; Smear	0.4	Saudi Arabia	Morsy et al., 1999
Host (Order Chiroptera)
Glauconycteris variegata	8	Spleen (1/8)	qPCR (kDNA) + Sequencing, qPCR (ITS1) + Sequencing	0.125	Ethiopia	Kassahun et al., 2015
Miniopterus arenarius	2	Spleen (1/2)	qPCR (kDNA) + Sequencing, qPCR (ITS1) + Sequencing	0.5	Ethiopia	Kassahun et al., 2015
Neoromicia somalica	6	Spleen (2/6)	qPCR (kDNA) + Sequencing, qPCR (ITS1) + Sequencing	0.3333	Ethiopia	Kassahun et al., 2015
Scotophilus colias	12	Spleen (2/12)	qPCR (kDNA) + Sequencing, qPCR (ITS1) + Sequencing	0.166	Ethiopia	Kassahun et al., 2015
Host (Order Rodentia)
Acomys sp.	n.s	Blood	IHA	n.s.	Egypt	Morsy et al., 1994
Aethomys sp.	10	Spleen (4/10)	qPCR (kDNA) + Sequencing, qPCR (ITS1) + Sequencing	0.4	Ethiopia	Kassahun et al., 2015
Gerbillus pyramidum	n.s	Blood	IHA, Smear, Culture	n.s.	Egypt	Morsy et al., 1994
Rattus norvegicus (Brown rat)	n.s	Blood	IHA	n.s	Egypt	Morsy et al., 1994
IHA: Indirect haemagglutination; ITS: Internal transcriber spacer; kDNA: kinetoplast DNA; n.s.: not specified; qPCR: quantitative PCR.
